# Supplementary material for: Phosphoproteomic Profiling of Multiple Myeloma Based on Ex Vivo Drug Sensitivity Resistance Testing Identifies Phosphorylation Signatures Associated with Drug Response
Source: Biomolecules. 2026 Feb 19;16(2):323. doi: 10.3390/biom16020323 (PMC12938258; doi:10.3390/biom16020323)
Supplement: Supplementary file 1 [file biomolecules-16-00323-s001.zip]

Archive with 1 entries (1 files):
- biomolecules-4060858-supplementary.pdf
